# Supplementary material for: The Effects of Probiotics on Small Intestinal Microbiota Composition, Inflammatory Cytokines and Intestinal Permeability in Patients with Non-Alcoholic Fatty Liver Disease
Source: Biomedicines. 2023 Feb 20;11(2):640. doi: 10.3390/biomedicines11020640 (PMC9953317; doi:10.3390/biomedicines11020640)
Supplement: Supplementary file 1 [file biomedicines-11-00640-s001.zip]

Archive with 1 entries (1 files):
- biomedicines-2176702-supplementary.xlsx
