# Supplementary material for: The Effects of Probiotics on Small Intestinal Microbiota Composition, Inflammatory Cytokines and Intestinal Permeability in Patients with Non-Alcoholic Fatty Liver Disease
Source: Biomedicines. 2023 Feb 20;11(2):640. doi: 10.3390/biomedicines11020640 (PMC9953317; doi:10.3390/biomedicines11020640)
Supplement: Supplementary file 1 [file biomedicines-11-00640-s001.zip › biomedicines-2176702-supplementary.xlsx]

## Sheet: Sheet1
Table S1. List of mRNA primer sequences for studied genes
Gene Description	Gene ID	NCBI Code	Length (bp)
TNF-α (Tumour Necrosis Factor) - [Homo sapiens]	7124	NM_000594	142
IL6 (Interleukin 6) - [Homo sapiens]	3569	NM_000600	178
IFN-γ (Interferon gamma) -[Homo sapiens]	3458	NM_000619	94
GAPDH (glyceraldehyde-3-phosphate dehydrogenase) [ Homo Sapiens]	2597	NM_002046	88
